# Supplementary material for: Reliability and agreement during the Rapid Entire Body Assessment: Comparing rater expertise and artificial intelligence
Source: PLoS One. 2025 May 9;20(5):e0323262. doi: 10.1371/journal.pone.0323262 (PMC12063896; doi:10.1371/journal.pone.0323262)
Supplement: S1 Dataset — (XLSX) [file pone.0323262.s001.xlsx]

## Sheet: Sheet1
S1 Dataset. Dataset corresponding to REBA scores of videos at self-selected timepoints.
		INTERMEDIATE, ROUND 1									NOVICE, ROUND 1									EXPERT, ROUND 1									INTERMEDIATE, ROUND 2									NOVICE, ROUND 2									EXPERT, ROUND 2
VIDEO STUDY ID	Video Length	P1_REBA	P1_CAT	P1_NECK	P1_TRUNK	P1_LEG	P1_UPPERARM	P1_LOWERARM	P1_WRIST		P1_REBA	P1_CAT	P1_NECK	P1_TRUNK	P1_LEG	P1_UPPERARM	P1_LOWERARM	P1_WRIST		P1_REBA	P1_CAT	P1_NECK	P1_TRUNK	P1_LEG	P1_UPPERARM	P1_LOWERARM	P1_WRIST		P2_REBA	P2_CAT	P2_NECK	P2_TRUNK	P2_LEG	P2_UPPERARM	P2_LOWERARM	P2_WRIST		P2_REBA	P2_CAT	P2_NECK	P2_TRUNK	P2_LEG	P2_UPPERARM	P2_LOWERARM	P2_WRIST		P2_REBA	P2_CAT	P2_NECK
1	00:14:00	7	MED	2	3	2	3	1	1		5	MED	1	3	2	2	1	1		7	MED	2	3	2	2	1	1		8	HIGH	2	4	2	3	1	1		7	MED	1	4	2	3	1	1		7	MED	2
2	00:16:00	7	MED	2	3	2	3	1	1		7	MED	1	3	3	3	1	1		8	HIGH	2	3	3	2	1	1		8	HIGH	2	3	3	3	1	1		7	MED	1	3	3	3	1	1		7	MED	1
3	01:13:00	7	MED	2	3	2	3	1	1		7	MED	2	3	2	3	1	1		5	MED	2	3	1	3	1	1		5	MED	1	3	2	3	1	1		5	MED	1	3	2	3	1	1		5	MED	2
4	00:23:00	5	MED	1	2	3	2	2	1		7	MED	1	3	3	1	2	2		7	MED	1	3	3	1	2	2		5	MED	1	2	3	1	2	2		7	MED	1	3	3	1	2	2		7	MED	1
5	00:36:00	8	HIGH	2	4	2	3	1	1		7	MED	2	3	2	3	1	1		7	MED	2	3	2	3	1	1		8	HIGH	2	3	3	3	1	1		7	MED	2	3	2	3	1	1		7	MED	2
6	00:30:00	5	MED	1	2	3	2	1	2		5	MED	1	2	3	2	2	1		5	MED	1	2	3	2	2	2		5	MED	1	2	3	3	1	1		5	MED	1	2	3	2	2	1		5	MED	1
7	00:11:00	5	MED	1	3	2	3	1	1		5	MED	1	3	2	2	2	1		5	MED	1	3	2	2	1	1		7	MED	1	3	3	2	1	1		7	MED	1	3	3	2	1	1		5	MED	1
8	00:18:00	5	MED	1	3	2	3	1	1		5	MED	1	3	2	2	1	1		7	MED	1	3	3	2	1	1		7	MED	1	3	3	3	1	1		7	MED	1	3	3	2	1	1		7	MED	1
9	00:12:00	8	HIGH	2	4	2	3	1	1		8	HIGH	2	4	2	3	1	1		7	MED	2	3	2	3	1	1		8	HIGH	2	4	2	3	1	1		7	MED	1	4	2	3	1	1		7	MED	2
10	00:14:00	9	HIGH	2	4	3	3	1	1		7	MED	1	3	3	3	1	1		5	MED	1	3	2	3	1	1		9	HIGH	2	4	3	3	1	1		8	HIGH	2	3	3	3	1	1		5	MED	1
11	00:34:00	9	HIGH	2	5	2	2	1	1		8	HIGH	2	3	3	3	1	1		8	HIGH	2	4	2	3	1	1		9	HIGH	2	4	3	3	1	1		7	MED	2	3	2	3	1	1		7	MED	2
12	00:25:00	6	MED	1	2	3	3	1	2		8	HIGH	1	3	3	3	1	2		7	MED	1	2	3	3	2	2		6	MED	1	2	3	3	1	2		6	MED	1	2	3	3	1	2		7	MED	1
13	00:29:00	7	MED	2	2	3	1	1	1		7	MED	1	3	3	2	1	2		9	HIGH	1	3	3	3	2	2		7	MED	1	3	3	2	1	2		7	MED	1	3	3	2	1	2		9	HIGH	1
14	00:18:00	9	HIGH	2	4	2	4	1	1		9	HIGH	2	4	2	4	1	1		7	MED	1	4	2	3	1	1		10	HIGH	2	4	3	4	1	1		9	HIGH	2	4	2	4	1	1		7	MED	1
15	00:28:00	8	HIGH	2	3	3	2	1	1		8	HIGH	2	3	3	2	1	1		8	HIGH	2	3	3	2	1	1		8	HIGH	2	3	3	2	1	1		7	MED	1	3	3	2	1	1		8	HIGH	2
16	00:37:00	9	HIGH	2	2	3	4	2	1		7	MED	1	3	3	3	1	1		8	HIGH	2	3	3	2	1	1		9	HIGH	2	3	3	3	1	1		7	MED	1	3	3	2	1	1		8	HIGH	2
17	00:16:00	7	MED	1	3	3	3	1	1		8	HIGH	2	3	3	3	1	1		8	HIGH	2	3	3	3	1	1		5	MED	1	2	3	3	1	1		8	HIGH	2	3	3	2	1	1		8	HIGH	2
18	00:13:00	7	MED	1	2	3	4	1	2		5	MED	1	2	3	2	1	1		7	MED	1	3	3	3	1	1		6	MED	1	2	3	4	1	1		7	MED	1	3	3	2	1	1		7	MED	1
19	00:30:00	8	HIGH	2	3	3	2	1	1		8	HIGH	2	3	3	3	1	1		8	HIGH	2	3	3	2	1	1		9	HIGH	2	3	3	3	1	2		7	MED	1	3	3	2	1	1		8	HIGH	2
20	00:23:00	7	MED	1	2	3	4	2	1		7	MED	2	2	3	2	2	1		6	MED	1	2	3	3	2	1		5	MED	1	2	3	3	1	1		7	MED	1	3	3	3	1	1		8	HIGH	1
21	00:17:00	9	HIGH	1	3	3	4	1	3		9	HIGH	1	3	3	4	1	2		9	HIGH	1	3	3	3	2	2		9	HIGH	1	3	3	4	1	3		10	HIGH	1	4	3	4	1	2		9	HIGH	1
[truncated: 37 more columns]
