# Supplementary material for: Reliability and agreement during the Rapid Entire Body Assessment: Comparing rater expertise and artificial intelligence
Source: PLoS One. 2025 May 9;20(5):e0323262. doi: 10.1371/journal.pone.0323262 (PMC12063896; doi:10.1371/journal.pone.0323262)
Supplement: S2 Dataset — (XLSX) [file pone.0323262.s002.xlsx]

## Sheet: Sheet1
S2 Dataset. Dataset corresponding to REBA scores of still images at timepoints selected by TuMeke Risk Suite.
Intermediate										Novice									Expert									TuMeke Risk Suite
Video	Final Reba Score	Final Level of Risk	Neck	Trunk	Legs	Upper Arm	Lower Arm	Wrist		Final Reba Score	Final Level of Risk	Neck	Trunk	Legs	Upper Arm	Lower Arm	Wrist		Final Reba Score	Final Level of Risk	Neck	Trunk	Legs	Upper Arm	Lower Arm	Wrist		Final Reba Score	Final Level of Risk	Neck	Trunk	Legs	Upper Arm	Lower Arm	Wrist
1	7	med	2	3	2	2	1	1		5	Medium	1	3	2	3	1	1		5	MED	1	3	2	2	1	1	1	7	MED	1	4	2	2	1	1
2	8	high	2	3	3	3	1	1		7	Medium	1	3	3	3	1	1		8	HIGH	2	3	3	2	1	1	2	7	MED	1	3	3	2	1	1
3	7	med	1	4	2	2	2	1		8	High Risk	1	4	2	3	2	1		8	HIGH	1	4	2	3	2	1	3	9	HIGH	1	4	3	3	2	1
4	5	med	1	2	3	1	2	2		7	Medium	1	3	3	1	2	1		7	MED	1	3	3	1	2	2	4	7	MED	1	3	3	2	1	1
5	8	high	2	4	2	3	1	1		7	Medium	2	3	2	3	1	1		7	MED	2	3	2	3	1	1	5	8	HIGH	1	4	2	3	2	1
6	5	med	1	2	3	2	2	1		7	Medium	2	2	3	2	2	1		5	MED	1	2	3	2	2	1	6	5	MED	1	2	3	2	1	2
7	7	med	1	3	3	2	1	1		8	High Risk	2	3	3	3	1	1		5	MED	1	3	2	2	1	1	7	7	MED	1	3	3	2	1	1
8	5	med	1	3	2	2	1	1		5	Medium	1	3	2	2	1	1		7	MED	1	3	3	2	1	1	8	8	HIGH	1	3	2	4	2	2
9	7	med	2	4	1	3	1	1		8	High Risk	2	4	2	3	1	1		8	HIGH	2	4	2	3	1	1	9	10	HIGH	1	4	2	5	1	2
10	7	med	2	3	2	3	1	1		7	Medium	2	3	2	3	1	1		5	MED	1	3	2	3	1	1	10	5	MED	1	3	2	3	1	1
11	7	med	1	4	2	2	1	1		7	Medium	2	3	2	3	1	1		5	MED	1	3	2	3	1	1	11	8	HIGH	1	4	2	3	1	2
12	7	med	2	2	3	1	1	1		7	Medium	2	2	3	1	1	1		7	MED	2	2	3	1	1	1	12	8	HIGH	2	3	3	2	2	1
13	7	med	2	2	3	2	2	1		9	High Risk	1	3	4	3	2	1		7	MED	2	2	3	2	2	1	13	8	HIGH	2	3	3	2	1	1
14	8	high	2	4	2	3	1	1		8	High Risk	2	4	2	3	1	1		8	HIGH	1	4	2	4	1	1	14	10	HIGH	1	4	2	5	1	2
15	9	high	2	4	2	3	2	1		10	High Risk	3	4	2	3	2	1		8	HIGH	2	4	1	3	2	1	15	8	HIGH	1	4	2	3	2	1
16	8	high	2	3	3	2	1	1		8	High Risk	1	3	3	3	2	1		9	HIGH	2	3	3	3	2	1	16	9	HIGH	1	3	3	3	2	2
17	5	med	1	3	3	3	1	1		9	High Risk	2	3	4	2	1	1		8	HIGH	2	3	3	3	1	1	17	9	HIGH	2	3	3	4	1	1
18	7	med	1	3	3	2	1	2		8	High Risk	1	3	4	2	1	1		7	MED	1	3	3	3	1	1	18	9	HIGH	2	3	3	3	2	1
19	9	high	2	4	3	3	1	1		9	High Risk	2	4	2	4	1	1		10	HIGH	2	4	2	4	2	1	19	10	HIGH	1	4	2	5	2	1
20	5	med	1	2	3	2	2	1		8	High Risk	2	3	3	2	2	1		7	MED	1	3	3	3	1	1	20	10	HIGH	2	3	3	3	2	2
21	7	med	1	4	2	2	2	1		9	High Risk	1	4	2	3	2	2		9	HIGH	1	4	2	4	2	1	21	10	HIGH	1	4	3	3	2	2
